# Supplementary material for: Application and Experimental Substantiation of the Radioecological Model for Prediction in Behavior 90Sr in Cultivated Soil-Crop System: A Case Study of Two Experimental Agricultural Fields
Source: Plants (Basel). 2024 Jun 29;13(13):1798. doi: 10.3390/plants13131798 (PMC11243939; doi:10.3390/plants13131798)
Supplement: Supplementary file 1 [file plants-13-01798-s001.zip]

Archive with 2 entries (2 files):
- Table S1 sm corrected.pdf
- Table S2 sm corrected.pdf
